# Supplementary material for: The Potential of Phage Treatment to Inactivate Planktonic and Biofilm-Forming Pseudomonas aeruginosa
Source: Microorganisms. 2024 Aug 29;12(9):1795. doi: 10.3390/microorganisms12091795 (PMC11433742; doi:10.3390/microorganisms12091795)
Supplement: Supplementary file 1 [file microorganisms-12-01795-s001.zip]

Archive with 1 entries (1 files):
- microorganisms-3172751-supplementary.pdf
